# Supplementary material for: Development of a small panel of SNPs to infer ancestry in Chileans that distinguishes Aymara and Mapuche components
Source: Biol Res. 2020 Apr 16;53:15. doi: 10.1186/s40659-020-00284-5 (PMC7161194; doi:10.1186/s40659-020-00284-5)
Supplement: Supplementary file 1 — Additional file 1. List of the SNPs present in the designed panel (CLG). [file 40659_2020_284_MOESM1_ESM.xls]

## Sheet: Sheet1
rsID	Chr	bp	A1/A2	MAF
rs12142199	1p	1249187	A/G	0.4336
rs4908343	1p	27931698	C/T	0.1663
rs1298637	1p	53958603	T/C	0.1933
rs12135529	1p	84293113	C/T	0.3844
rs10874946	1p	96236784	G/T	0.41
rs6660743	1p	116949306	A/G	0.06609
rs4845584	1q	153885261	A/C	0.2561
rs2814778	1q	159174683	C/T	0.02876
rs17505819	1q	185740656	T/C	0.1571
rs3738800	1q	212960866	C/T	0.4998
rs118023864	1q	231987419	G/A	0.2009
rs622815	1q	234358216	C/T	0.1772
rs6759202	2p	2372168	C/T	0.3337
rs13021734	2p	8118123	G/A	0.2036
rs7596222	2p	39611382	T/C	0.09813
rs72897942	2p	71194556	C/A	0.03309
rs78509428	2q	100134353	T/C	0.2287
rs260699	2q	109567445	A/G	0.4877
rs1036543	2q	133676214	G/A	0.4186
rs10497281	2q	167016102	G/A	0.3722
rs58321030	2q	202975501	A/G	0.2816
rs849263	2q	206278900	G/A	0.03866
rs28497373	2q	239417840	G/A	0.0778
rs74895924	3p	2134399	A/G	0.3486
rs1517378	3p	6042658	T/C	0.2261
rs2290532	3p	31789582	T/C	0.3739
rs35416537	3p	53243913	G/A	0.4168
rs7631391	3p	64514393	G/A	0.4368
rs937878	3q	96472739	C/T	0.4121
rs1920623	3q	123941100	A/C	0.3632
rs6780938	3q	129401505	A/G	0.2965
rs6764190	3q	153258272	A/G	0.4963
rs3774061	3q	185964708	C/T	0.1251
rs3822225	4p	13483049	A/G	0.481
rs1380815	4p	21552230	G/A	0.3065
rn131966	4p	31841506	C/T	0.3935
rs4623048	4p	41833487	T/C	0.1352
rs1532948	4q	63728612	C/T	0.1177
rs12502954	4q	91527074	G/A	0.2802
rs6834049	4q	97906295	G/A	0.2012
rs4833757	4q	122633535	A/G	0.4419
rs4577554	4q	151531352	T/C	0.07975
rs12504267	4q	165251843	G/T	0.4012
rs2574904	4q	177844568	T/C	0.1691
rs378257	5p	2518738	T/C	0.1625
rs35397	5p	33951116	G/T	0.4979
rs17529085	5q	60368781	G/T	0.3369
rs2972201	5q	72636566	G/A	0.2152
rs244430	5q	110106634	C/T	0.2203
rs115969489	5q	126009267	C/T	0.2946
rs7736578	5q	142142348	G/A	0.232
rs11134558	5q	168522312	A/G	0.4409
rs6875659	5q	175158653	A/G	0.07474
rs10793841	6p	3285286	A/G	0.207
rs1535001	6p	34927280	G/A	0.3621
rs9445980	6q	68930738	G/A	0.2095
rs4120910	6q	102323696	T/C	0.3005
rs9486092	6q	105883147	G/A	0.2305
rs9401838	6q	125961396	C/T	0.1671
rs4869782	6q	150303241	G/A	0.4579
rs3777722	6q	167352104	A/C	0.3245
rs6463531	7p	6255327	C/T	0.4198
rs1858940	7p	20636239	C/T	0.443
rs2267740	7p	31137003	T/C	0.1009
rn243926	7q	61540368	T/C	0.1567
rs10226579	7q	64865118	G/A	0.4143
rs10488003	7q	90747682	T/C	0.4271
rs10953286	7q	98887802	T/C	0.2674
rs10271592	7q	119694410	C/T	0.02818
rs344470	7q	146413497	C/T	0.0974
rs11990310	8p	259934	T/C	0.07703
rs75644136	8p	3545212	T/C	0.08934
rs7012981	8p	29383034	C/T	0.3494
rs12545426	8q	59453461	T/G	0.4159
rs6995710	8q	88852543	C/T	0.4802
rs1352159	8q	91897549	T/C	0.4124
rn286585	8q	122220756	T/G	0.05042
rs4871779	8q	128279007	A/G	0.4314
rs10974844	9p	499516	A/G	0.04024
rs1020463	9p	22667225	C/T	0.2117
rs7873820	9p	24883179	A/C	0.1106
rs7853515	9q	83932430	A/G	0.3478
rs2768288	9q	108316653	A/G	0.3085
rs1510283	9q	109695950	G/T	0.1663
rs590086	9q	133343659	C/T	0.07215
rs28831093	10p	24347747	C/A	0.1039
rs17665075	10p	26101206	C/T	0.1113
rs867768	10p	31414304	C/T	0.4765
rn322283	10q	56881122	C/G	0.1349
rs10761835	10q	65892071	C/T	0.1439
rs3814614	10q	88128281	G/A	0.3163
rs4918288	10q	108987492	A/G	0.3587
rs7087634	10q	118171016	C/T	0.3722
rs2242458	11p	19188122	A/G	0.3154
rs4755530	11p	39889167	G/A	0.194
rs523200	11q	64532579	C/A	0.3097
rs2448265	11q	80086923	G/A	0.4226
rs4309121	11q	94591289	C/T	0.4934
rs7927064	11q	123261385	C/T	0.1558
rs1793568	11q	131106301	T/G	0.4335
rs4237954	12p	15801799	C/A	0.03568
rs10875961	12q	39068198	T/G	0.4437
rs7315173	12q	45394863	G/A	0.4405
rs343092	12q	66250940	T/G	0.1627
rs12229055	12q	96328422	A/G	0.3883
rn381459	12q	109427241	A/G	0.003489
rs16942836	12q	113916920	A/G	0.3103
rs903770	12q	117291957	G/A	0.1981
rs9319424	13q	28847135	C/T	0.303
rn388294	13q	34991773	G/C	0.1352
rs7325962	13q	49067103	C/T	0.04324
rs2149698	13q	77289977	A/G	0.3563
rs17066642	13q	77336326	T/C	0.2431
rs1572510	13q	105381134	C/T	0.0592
rs2255084	13q	112889456	T/G	0.4322
rs8009296	14q	32328112	T/C	0.0292
rs8020002	14q	48252483	C/T	0.4297
rs7148230	14q	75677699	G/T	0.1123
rs2402480	14q	95062298	C/T	0.4218
rs1273225	14q	99609217	C/T	0.4302
rs12906805	15q	24196452	G/A	0.3753
rs77145924	15q	45167563	T/C	0.1783
rs1426654	15q	48426484	G/A	0.4032
rs11635165	15q	71139706	C/T	0.243
rs45601437	16p	10989754	A/G	0.4616
rs8050872	16p	19803846	T/C	0.1284
rs2058908	16q	53806145	T/C	0.4819
rs7202210	16q	75820543	C/T	0.327
rs2735611	17p	8048283	A/G	0.4669
rs78223898	17p	13124790	C/T	0.4761
rs2270662	17q	35219205	C/T	0.3097
rs3760332	17q	58508618	C/T	0.05652
rs7234530	18q	19683998	A/G	0.3405
rs4799476	18q	35762424	T/C	0.412
rs4891800	18q	67683698	C/T	0.03404
rs10424345	19p	12188317	A/G	0.1148
rs76813435	19p	24376384	A/G	0.2372
rs7257095	19q	45451647	G/C	0.01267
rs1418029	20q	2060151	A/G	0.3818
rs224371	20q	34074831	G/A	0.2146
rs310612	20q	62181508	G/A	0.1472
rs2823676	21q	17611773	C/T	0.05005
rs11700868	21q	37873237	C/T	0.4726
rs117930146	21q	39202275	G/T	0.2497
rs1056484	22q	32908738	T/C	0.2677
rs11705079	22q	44754963	A/G	0.3781
rs4044210	22q	46786315	C/T	0.1071
List of the SNPs present in the designed panel (CLG)
MAF= minor allele frequency
